# Supplementary material for: Neutralizing and binding antibodies are a correlate of risk of COVID-19 in the CoVPN 3008 study in people with HIV
Source: Nat Commun. 2025 Oct 6;16:8876. doi: 10.1038/s41467-025-63948-4 (PMC12501024; doi:10.1038/s41467-025-63948-4)
Supplement: Supplementary file 4 — Source Data [file 41467_2025_63948_MOESM4_ESM.xlsx]

## Sheet: Fig3c
	marker_level	controlled_risk	ci_lower	ci_upper
1	3.29776	0.136375	0.129573	0.143475
2	3.3291	0.136375	0.129336	0.143475
3	3.36044	0.136375	0.129114	0.143475
4	3.39178	0.136375	0.128905	0.143475
5	3.42312	0.136375	0.128708	0.143475
6	3.45446	0.136375	0.12852	0.143475
7	3.4858	0.136375	0.126944	0.143475
8	3.51714	0.136375	0.121569	0.143475
9	3.54848	0.136375	0.120837	0.143475
10	3.57982	0.136375	0.119969	0.143475
11	3.61116	0.136375	0.119011	0.143475
12	3.6425	0.136375	0.117391	0.143475
13	3.67384	0.136375	0.117391	0.143475
14	3.70518	0.136375	0.117391	0.143475
15	3.73652	0.136375	0.115867	0.143475
16	3.76786	0.136375	0.115867	0.143475
17	3.7992	0.136375	0.115867	0.143475
18	3.83054	0.136375	0.115867	0.143475
19	3.86188	0.136375	0.115867	0.143475
20	3.89322	0.136375	0.115867	0.143475
21	3.92456	0.136375	0.115867	0.143475
22	3.95589	0.136375	0.114678	0.143475
23	3.98723	0.136375	0.112313	0.143475
24	4.01857	0.136375	0.109235	0.143475
25	4.04991	0.136375	0.105823	0.143475
26	4.08125	0.136375	0.102782	0.143475
27	4.11259	0.133389	0.0987769	0.143475
28	4.14393	0.133389	0.0987769	0.143475
29	4.17527	0.133389	0.0969667	0.143475
30	4.20661	0.133389	0.0944128	0.143475
31	4.23795	0.133389	0.0935529	0.143475
32	4.26929	0.133389	0.0925388	0.143475
33	4.30063	0.133389	0.0916605	0.143475
34	4.33197	0.133389	0.0906279	0.143475
35	4.36331	0.133389	0.0798969	0.143475
36	4.39465	0.133389	0.0798969	0.143475
37	4.42599	0.133389	0.0798969	0.143475
38	4.45733	0.133389	0.0798969	0.143475
39	4.48867	0.113086	0.0683001	0.143475
40	4.52001	0.113086	0.0683001	0.143475
41	4.55135	0.113086	0.0683001	0.143475
42	4.58269	0.113086	0.0678537	0.143475
43	4.61403	0.113086	0.0678537	0.143475
44	4.64537	0.113086	0.067316	0.143475
45	4.67671	0.113086	0.0662388	0.143475
46	4.70805	0.113086	0.0648417	0.143475
47	4.73939	0.113086	0.0623638	0.143475
48	4.77073	0.113086	0.0443753	0.143475
49	4.80207	0.113086	0.0443753	0.143475
50	4.83341	0.113086	0.0443753	0.143475
51	4.86475	0.113086	0.0443753	0.143475
52	4.89609	0.110164	0.0443753	0.143475
53	4.92743	0.107724	0.0443753	0.143475
54	4.95877	0.107724	0.0443753	0.143475
55	4.99011	0.107724	0.0443753	0.143475
56	5.02145	0.088854	0.0301951	0.143475
57	5.05279	0	0	NA
58	5.08413	0	0	NA
59	5.11547	0	0	NA
60	5.1468	0	0	NA
61	5.17814	0	0	NA
62	5.20948	0	0	NA
63	5.24082	0	0	NA
64	5.27216	0	0	NA
65	5.3035	0	0	NA
66	5.33484	0	0	NA
67	5.36618	0	0	NA
68	5.39752	0	0	NA
69	5.42886	0	0	NA
70	5.4602	0	0	NA
71	5.49154	0	0	NA
72	5.52288	0	0	NA
73	5.55422	0	0	NA
74	5.58556	0	0	NA
75	5.6169	0	0	NA
76	5.64824	0	0	NA
77	5.67958	0	0	NA
78	5.71092	0	0	NA
79	5.74226	0	0	NA
80	5.7736	0	0	NA
81	5.80494	0	0	NA
82	5.83628	0	0	NA
83	5.86762	0	0	NA
84	5.89896	0	0	NA
85	5.9303	0	0	NA
86	5.96164	0	0	NA
87	5.99298	0	0	NA
88	6.02432	0	0	NA
89	6.05566	0	0	NA
90	6.087	0	0	NA
91	6.11834	0	0	NA
92	6.14968	0	0	NA
93	6.18102	0	0	NA
94	6.21236	0	0	NA
95	6.2437	0	0	NA
96	6.27504	0	0	NA
97	6.30637	0	0	NA
98	6.33771	0	0	NA
99	6.36905	0	0	NA
100	6.40039	0	0	NA
101	6.43173	0	0	NA

## Sheet: Fig3d
	marker_level	controlled_risk	ci_lower	ci_upper
1	1.38546	0.99863	0.242977	1
2	1.42868	0.99863	0.242977	1
3	1.47191	0.99863	0.242977	1
4	1.51514	0.99863	0.242977	1
5	1.55837	0.99863	0.242977	1
6	1.60159	0.99863	0.242977	1
7	1.64482	0.99863	0.242977	1
8	1.68805	0.99863	0.242977	1
9	1.73128	0.99863	0.242977	1
10	1.77451	0.99863	0.242977	1
11	1.81773	0.99863	0.242977	1
12	1.86096	0.99863	0.242977	1
13	1.90419	0.99863	0.242977	1
14	1.94742	0.99863	0.242977	1
15	1.99065	0.99863	0.242977	1
16	2.03387	0.99863	0.242977	1
17	2.0771	0.99863	0.242977	1
18	2.12033	0.99863	0.242977	1
19	2.16356	0.99863	0.242977	1
20	2.20679	0.99863	0.242977	1
21	2.25001	0.99863	0.242977	1
22	2.29324	0.99863	0.242977	1
23	2.33647	0.99863	0.242977	1
24	2.3797	0.99863	0.242977	1
25	2.42293	0.99863	0.242977	1
26	2.46615	0.99863	0.242977	1
27	2.50938	0.99863	0.242977	1
28	2.55261	0.99863	0.242977	1
29	2.59584	0.99863	0.242977	1
30	2.63907	0.615949	0.242977	0.889063
31	2.68229	0.615949	0.240427	0.889063
32	2.72552	0.214791	0.115024	0.729741
33	2.76875	0.214791	0.115024	0.729741
34	2.81198	0.214791	0.115024	0.729741
35	2.8552	0.214791	0.115024	0.729741
36	2.89843	0.214791	0.115024	0.729741
37	2.94166	0.214791	0.115024	0.729741
38	2.98489	0.214791	0.115024	0.729741
39	3.02812	0.214791	0.115024	0.729741
40	3.07134	0.214791	0.115024	0.729741
41	3.11457	0.214791	0.115024	0.395509
42	3.1578	0.214791	0.115024	0.383332
43	3.20103	0.214791	0.115024	0.377261
44	3.24426	0.214791	0.115024	0.372025
45	3.28748	0.214791	0.115024	0.365367
46	3.33071	0.214791	0.114829	0.365367
47	3.37394	0.0701633	0.0258225	0.342092
48	3.41717	0.0701633	0.0258225	0.20491
49	3.4604	0.0701633	0.0258225	0.204107
50	3.50362	0.0701633	0.0258225	0.197823
51	3.54685	0.0701633	0.0258225	0.197823
52	3.59008	0.0701633	0.0258225	0.197823
53	3.63331	0.0701633	0.0258225	0.197823
54	3.67654	0.0701633	0.0258225	0.197823
55	3.71976	0.0701633	0.0258225	0.197823
56	3.76299	0.0701633	0.0258225	0.197823
57	3.80622	0.0701633	0.0258225	0.197823
58	3.84945	0.0701633	0.0258225	0.197823
59	3.89267	0.0701633	0.0258225	0.197823
60	3.9359	0.0701633	0.0258225	0.197823
61	3.97913	0.0701633	0.0258225	0.178756
62	4.02236	0.0701633	0.0258225	0.178756
63	4.06559	0.0701633	0.0258225	0.177947
64	4.10881	0.0701633	0.0258225	0.176823
65	4.15204	0.0701633	0.0229752	0.176823
66	4.19527	0.0701633	0.0215848	0.176823
67	4.2385	0.0701633	0.0215848	0.176823
68	4.28173	0.0701633	0.0172889	0.176823
69	4.32495	0	0	NA
70	4.36818	0	0	NA
71	4.41141	0	0	NA
72	4.45464	0	0	NA
73	4.49787	0	0	NA
74	4.54109	0	0	NA
75	4.58432	0	0	NA
76	4.62755	0	0	NA
77	4.67078	0	0	NA
78	4.71401	0	0	NA
79	4.75723	0	0	NA
80	4.80046	0	0	NA
81	4.84369	0	0	NA
82	4.88692	0	0	NA
83	4.93015	0	0	NA
84	4.97337	0	0	NA
85	5.0166	0	0	NA
86	5.05983	0	0	NA
87	5.10306	0	0	NA
88	5.14628	0	0	NA
89	5.18951	0	0	NA
90	5.23274	0	0	NA
91	5.27597	0	0	NA
92	5.3192	0	0	NA
93	5.36242	0	0	NA
94	5.40565	0	0	NA
95	5.44888	0	0	NA
96	5.49211	0	0	NA
97	5.53534	0	0	NA
98	5.57856	0	0	NA
99	5.62179	0	0	NA
100	5.66502	0	0	NA
101	5.70825	0	0	NA

## Sheet: Fig3e
	marker_level	controlled_risk	ci_lower	ci_upper
1	0.69897	0.294419	0.224245	0.394779
2	0.735684	0.294419	0.224245	0.394779
3	0.772398	0.294419	0.224245	0.394779
4	0.809112	0.294419	0.224245	0.394779
5	0.845825	0.294419	0.224245	0.394779
6	0.882539	0.294419	0.224245	0.394779
7	0.919253	0.294419	0.224245	0.394779
8	0.955967	0.294419	0.224245	0.375913
9	0.992681	0.294419	0.220207	0.375913
10	1.02939	0.294419	0.216049	0.375913
11	1.06611	0.294419	0.207489	0.375913
12	1.10282	0.294419	0.201037	0.375913
13	1.13954	0.294419	0.19584	0.375913
14	1.17625	0.294419	0.167714	0.375913
15	1.21296	0.294419	0.167714	0.375913
16	1.24968	0.294419	0.167714	0.375913
17	1.28639	0.294419	0.167714	0.375913
18	1.32311	0.294419	0.167714	0.375913
19	1.35982	0.294419	0.167714	0.375913
20	1.39653	0.294419	0.167714	0.375913
21	1.43325	0.107597	0.050051	0.364233
22	1.46996	0.106229	0.050051	0.363694
23	1.50667	0.106229	0.050051	0.360113
24	1.54339	0.106229	0.050051	0.344383
25	1.5801	0.106229	0.050051	0.332668
26	1.61682	0.106229	0.050051	0.279186
27	1.65353	0.106229	0.050051	0.224515
28	1.69024	0.106229	0.050051	0.211429
29	1.72696	0.0673246	0.0384484	0.189663
30	1.76367	0.0673246	0.0384484	0.181091
31	1.80039	0.0673246	0.0384484	0.181091
32	1.8371	0.0673246	0.0384484	0.181091
33	1.87381	0.0673246	0.0384484	0.126262
34	1.91053	0.0673246	0.0384484	0.126262
35	1.94724	0.0673246	0.0384484	0.126262
36	1.98395	0.0673246	0.0384484	0.126262
37	2.02067	0.0673246	0.0384484	0.126262
38	2.05738	0.0673246	0.0384484	0.126262
39	2.0941	0.0673246	0.0384484	0.126262
40	2.13081	0.0673246	0.0384484	0.126262
41	2.16752	0.0673246	0.0384484	0.126262
42	2.20424	0.0673246	0.0384484	0.126262
43	2.24095	0.0673246	0.0384484	0.126262
44	2.27767	0.0673246	0.0384484	0.126262
45	2.31438	0.0673246	0.0384484	0.126262
46	2.35109	0.0673246	0.0384484	0.117483
47	2.38781	0.0673246	0.0384484	0.115288
48	2.42452	0.0673246	0.0378988	0.115288
49	2.46123	0.0673246	0.0378988	0.115288
50	2.49795	0.0673246	0.0378988	0.115288
51	2.53466	0.0673246	0.0372971	0.115288
52	2.57138	0.0673246	0.0212751	0.115288
53	2.60809	0.0673246	0.0212751	0.115288
54	2.6448	0.0673246	0.0200846	0.115288
55	2.68152	0.0673246	0.0200846	0.115288
56	2.71823	0.0673246	0.0179765	0.115288
57	2.75495	0.0673246	0.016547	0.115288
58	2.79166	0.0673246	0.016547	0.115288
59	2.82837	0.0673246	0.016547	0.115288
60	2.86509	0	0	NA
61	2.9018	0	0	NA
62	2.93851	0	0	NA
63	2.97523	0	0	NA
64	3.01194	0	0	NA
65	3.04866	0	0	NA
66	3.08537	0	0	NA
67	3.12208	0	0	NA
68	3.1588	0	0	NA
69	3.19551	0	0	NA
70	3.23223	0	0	NA
71	3.26894	0	0	NA
72	3.30565	0	0	NA
73	3.34237	0	0	NA
74	3.37908	0	0	NA
75	3.41579	0	0	NA
76	3.45251	0	0	NA
77	3.48922	0	0	NA
78	3.52594	0	0	NA
79	3.56265	0	0	NA
80	3.59936	0	0	NA
81	3.63608	0	0	NA
82	3.67279	0	0	NA
83	3.70951	0	0	NA
84	3.74622	0	0	NA
85	3.78293	0	0	NA
86	3.81965	0	0	NA
87	3.85636	0	0	NA
88	3.89307	0	0	NA
89	3.92979	0	0	NA
90	3.9665	0	0	NA
91	4.00322	0	0	NA
92	4.03993	0	0	NA
93	4.07664	0	0	NA
94	4.11336	0	0	NA
95	4.15007	0	0	NA
96	4.18679	0	0	NA
97	4.2235	NA	NA	NA
98	4.26021	NA	NA	NA
99	4.29693	NA	NA	NA
100	4.33364	NA	NA	NA
101	4.37035	NA	NA	NA

## Sheet: Fig3f
	marker_level	controlled_risk	ci_lower	ci_upper
1	2.73541	0.285084	0.0964014	0.999876
2	2.7701	0.285084	0.0964014	0.999876
3	2.80479	0.285084	0.0964014	0.999876
4	2.83948	0.285084	0.0964014	0.999876
5	2.87417	0.285084	0.0964014	0.999876
6	2.90886	0.285084	0.0964014	0.999876
7	2.94355	0.285084	0.0964014	0.999876
8	2.97824	0.285084	0.0964014	0.999876
9	3.01292	0.285084	0.0964014	0.999876
10	3.04761	0.285084	0.0964014	0.999876
11	3.0823	0.285084	0.0964014	0.999876
12	3.11699	0.285084	0.0964014	0.999876
13	3.15168	0.285084	0.0964014	0.999876
14	3.18637	0.285084	0.0964014	0.999876
15	3.22106	0.285084	0.0964014	0.599551
16	3.25575	0.285084	0.0964014	0.59942
17	3.29044	0.285084	0.0964014	0.599257
18	3.32513	0.285084	0.0964014	0.598983
19	3.35982	0.285084	0.0964014	0.598754
20	3.39451	0.285084	0.0964014	0.598473
21	3.4292	0.285084	0.0672209	0.598473
22	3.46389	0.285084	0.0672209	0.598473
23	3.49857	0.285084	0.0672209	0.598473
24	3.53326	0.285084	0.0672209	0.598473
25	3.56795	0.285084	0.0672209	0.598473
26	3.60264	0.285084	0.0672209	0.598473
27	3.63733	0.285084	0.0672209	0.598473
28	3.67202	0.285084	0.0672209	0.598473
29	3.70671	0.285084	0.0672209	0.598473
30	3.7414	0.285084	0.0672209	0.598473
31	3.77609	0.285084	0.0672209	0.598473
32	3.81078	0.285084	0.0672209	0.598473
33	3.84547	0.098941	0.0672209	0.598473
34	3.88016	0.098941	0.0672209	0.598473
35	3.91485	0.098941	0.0672209	0.224875
36	3.94954	0.098941	0.0672209	0.224272
37	3.98422	0.098941	0.0672209	0.223663
38	4.01891	0.098941	0.0672209	0.22306
39	4.0536	0.098941	0.0672209	0.222503
40	4.08829	0.098941	0.0672209	0.221995
41	4.12298	0.098941	0.0672209	0.221995
42	4.15767	0.098941	0.0672209	0.221995
43	4.19236	0.098941	0.0672209	0.221995
44	4.22705	0.098941	0.0672209	0.221995
45	4.26174	0.098941	0.0672209	0.221995
46	4.29643	0.098941	0.0672209	0.221995
47	4.33112	0.098941	0.0672209	0.221995
48	4.36581	0.098941	0.0672209	0.219469
49	4.4005	0.098941	0.0672209	0.219469
50	4.43519	0.098941	0.0672209	0.219469
51	4.46987	0.098941	0.0672209	0.219469
52	4.50456	0.098941	0.0672209	0.219469
53	4.53925	0.098941	0.0672209	0.219469
54	4.57394	0.098941	0.0672209	0.219469
55	4.60863	0.098941	0.0672209	0.184099
56	4.64332	0.098941	0.0672209	0.170471
57	4.67801	0.098941	0.0672209	0.163902
58	4.7127	0.098941	0.0672209	0.162657
59	4.74739	0.098941	0.0672209	0.162064
60	4.78208	0.098941	0.0672209	0.162001
61	4.81677	0.098941	0.0672209	0.149343
62	4.85146	0.098941	0.0672209	0.149343
63	4.88615	0.098941	0.0672209	0.149343
64	4.92084	0.098941	0.0672209	0.149343
65	4.95552	0.098941	0.0672209	0.149343
66	4.99021	0.098941	0.0672209	0.149343
67	5.0249	0.098941	0.0672209	0.149297
68	5.05959	0.098941	0.0672209	0.143329
69	5.09428	0.098941	0.0670183	0.143329
70	5.12897	0.098941	0.0670183	0.143329
71	5.16366	0.098941	0.0663464	0.143329
72	5.19835	0.0784047	0.0484491	0.13129
73	5.23304	0.0784047	0.0484491	0.13129
74	5.26773	0.0784047	0.0484491	0.13129
75	5.30242	0.0784047	0.0484491	0.124459
76	5.33711	0.0784047	0.0477911	0.124459
77	5.3718	0.0621554	0.0338713	0.111336
78	5.40649	0.0621554	0.0329771	0.111336
79	5.44117	0.0621554	0.0311053	0.111336
80	5.47586	0.0621554	0.0289513	0.111336
81	5.51055	0	0	NA
82	5.54524	0	0	NA
83	5.57993	0	0	NA
84	5.61462	0	0	NA
85	5.64931	0	0	NA
86	5.684	0	0	NA
87	5.71869	0	0	NA
88	5.75338	0	0	NA
89	5.78807	0	0	NA
90	5.82276	0	0	NA
91	5.85745	0	0	NA
92	5.89214	0	0	NA
93	5.92682	0	0	NA
94	5.96151	0	0	NA
95	5.9962	0	0	NA
96	6.03089	0	0	NA
97	6.06558	0	0	NA
98	6.10027	0	0	NA
99	6.13496	0	0	NA
100	6.16965	0	0	NA
101	6.20434	NA	NA	NA

## Sheet: Fig3g
	marker_level	controlled_risk	ci_lower	ci_upper
1	0.69897	0.0703518	0.0474595	0.116992
2	0.750908	0.0703518	0.0474595	0.11684
3	0.802846	0.0703518	0.0474595	0.116688
4	0.854785	0.0703518	0.0474595	0.116536
5	0.906723	0.0703518	0.0474595	0.116383
6	0.958661	0.0703518	0.0474595	0.11623
7	1.0106	0.0703518	0.0474595	0.115647
8	1.06254	0.0703518	0.0474595	0.115647
9	1.11448	0.0703518	0.0474595	0.115647
10	1.16641	0.0703518	0.0474595	0.115647
11	1.21835	0.0703518	0.0474595	0.115647
12	1.27029	0.0703518	0.0474595	0.115647
13	1.32223	0.0703518	0.0474595	0.115647
14	1.37417	0.0703518	0.0474595	0.115647
15	1.4261	0.0703518	0.0474595	0.115647
16	1.47804	0.0703518	0.0474595	0.115647
17	1.52998	0.0703518	0.0474595	0.115647
18	1.58192	0.0703518	0.0474595	0.115647
19	1.63386	0.0703518	0.0474595	0.115647
20	1.6858	0.0703518	0.0474595	0.115647
21	1.73773	0.0703518	0.0474595	0.115647
22	1.78967	0.0703518	0.0474595	0.115647
23	1.84161	0.0703518	0.0474595	0.115647
24	1.89355	0.0703518	0.0474595	0.115647
25	1.94549	0.0703518	0.0474595	0.115647
26	1.99743	0.0703518	0.0474595	0.115647
27	2.04936	0.0703518	0.0474595	0.115647
28	2.1013	0.0703518	0.0474595	0.115647
29	2.15324	0.0703518	0.0474595	0.115647
30	2.20518	0.0703518	0.0474595	0.115647
31	2.25712	0.0703518	0.0474595	0.115647
32	2.30905	0.0703518	0.0474595	0.115647
33	2.36099	0.0703518	0.0474595	0.115647
34	2.41293	0.0703518	0.0474595	0.115647
35	2.46487	0.0703518	0.0474595	0.115647
36	2.51681	0.0703518	0.0474595	0.115647
37	2.56875	0.0703518	0.0474595	0.115647
38	2.62068	0.0703518	0.0474595	0.115647
39	2.67262	0.0703518	0.0474595	0.115647
40	2.72456	0.0703518	0.0474595	0.115647
41	2.7765	0.0703518	0.0474595	0.115647
42	2.82844	0.0703518	0.0474595	0.115647
43	2.88037	0.0703518	0.0474595	0.115647
44	2.93231	0.0703518	0.0474595	0.115647
45	2.98425	0.0703518	0.0474595	0.115647
46	3.03619	0.0703518	0.0474595	0.115647
47	3.08813	0.0703518	0.0474595	0.115647
48	3.14007	0.0703518	0.0474595	0.103091
49	3.192	0.0703518	0.0472737	0.103091
50	3.24394	0.0703518	0.0469753	0.103091
51	3.29588	0.0703518	0.0469753	0.103091
52	3.34782	0.0703518	0.0469753	0.103091
53	3.39976	0.0703518	0.0469753	0.103091
54	3.45169	0.0703518	0.0469753	0.103091
55	3.50363	0.0703518	0.0469753	0.103091
56	3.55557	0.0703518	0.0469753	0.103091
57	3.60751	0.0703518	0.0469753	0.103091
58	3.65945	0.0703518	0.0469227	0.103091
59	3.71139	0.0703518	0.0466716	0.103091
60	3.76332	0.0703518	0.0465875	0.103091
61	3.81526	0.0703518	0.0457009	0.103091
62	3.8672	0.0703518	0.0457009	0.103091
63	3.91914	0.0703518	0.0457009	0.103091
64	3.97108	0.0703518	0.0457009	0.103091
65	4.02301	0.0703518	0.0457009	0.103091
66	4.07495	0.0703518	0.0457009	0.103091
67	4.12689	0.0703518	0.0457009	0.103091
68	4.17883	0.0703518	0.0457009	0.103091
69	4.23077	0.0703518	0.0457009	0.103091
70	4.28271	0.0703518	0.0457009	0.103091
71	4.33464	0.0703518	0.0457009	0.103091
72	4.38658	0.0703518	0.0446644	0.103091
73	4.43852	0.0703518	0.041938	0.103091
74	4.49046	0.0703518	0.041938	0.103091
75	4.5424	0.0703518	0.041938	0.103091
76	4.59434	0.0703518	0.041938	0.103091
77	4.64627	0.0424027	0.0236789	0.089216
78	4.69821	0.0424027	0.0236789	0.089216
79	4.75015	0.0424027	0.0236789	0.089216
80	4.80209	0.0400156	0.0236789	0.0668514
81	4.85403	0.0400156	0.0183895	0.0668514
82	4.90596	0.0400156	0.0183895	0.0668514
83	4.9579	0.0400156	0.0183895	0.0668514
84	5.00984	0.0400156	0.0183895	0.0668514
85	5.06178	0.0400156	0.0183895	0.0668514
86	5.11372	0.0400156	0.0183895	0.0668514
87	5.16566	0.0400156	0.0183895	0.0668514
88	5.21759	0.0400156	0.0183895	0.0668514
89	5.26953	0.0400156	0.0183895	0.0668514
90	5.32147	0.0400156	0.0183895	0.0668514
91	5.37341	0.0400156	0.0183895	0.0668514
92	5.42535	0.0400156	0.0183895	0.0668514
93	5.47728	0.0400156	0.0183895	0.0668514
94	5.52922	0.0400156	0.0183895	0.0668514
95	5.58116	0.0400156	0.0183895	0.0668514
96	5.6331	0.0400156	0.0183895	0.0668514
97	5.68504	0.0400156	0.018222	0.0668514
98	5.73698	0.0400156	0.0180597	0.0668514
99	5.78891	0.0400156	0.0179023	0.0668514
100	5.84085	0.0400156	0.0177497	0.0668514
101	5.89279	0.0400156	0.0176012	0.0668514

## Sheet: Fig4c
	marker_level	controlled_risk	ci_lower	ci_upper
1	4.18007	0.0111702	0.00922415	0.0142504
2	4.20032	0.0111702	0.00922415	0.0142504
3	4.22056	0.0111702	0.00922415	0.0138831
4	4.2408	0.0111702	0.00922415	0.0135867
5	4.26104	0.0111702	0.00922415	0.0135212
6	4.28129	0.0111702	0.0092191	0.0135212
7	4.30153	0.0111702	0.00916722	0.0135212
8	4.32177	0.0111702	0.00866142	0.0135212
9	4.34201	0.0111702	0.00855356	0.0135212
10	4.36226	0.0111702	0.00843963	0.0135212
11	4.3825	0.0111702	0.00843963	0.0135212
12	4.40274	0.0111702	0.00843963	0.0135212
13	4.42299	0.0111702	0.00843963	0.0135212
14	4.44323	0.0111702	0.00843963	0.0135212
15	4.46347	0.0111702	0.00843963	0.0135212
16	4.48371	0.0111702	0.00832819	0.0135212
17	4.50396	0.0111702	0.00822805	0.0135212
18	4.5242	0.0111702	0.00811896	0.0135212
19	4.54444	0.0111702	0.00797485	0.0135212
20	4.56468	0.0111702	0.0078406	0.0135212
21	4.58493	0.0111702	0.0078406	0.0135212
22	4.60517	0.0111702	0.00782175	0.0135212
23	4.62541	0.0111702	0.00782175	0.0135212
24	4.64565	0.0111702	0.00745555	0.0135212
25	4.6659	0.0111702	0.00718026	0.0135212
26	4.68614	0.0111702	0.00658368	0.0135212
27	4.70638	0.0111702	0.0055174	0.0135212
28	4.72663	0.0111702	0.00314781	0.0135212
29	4.74687	0.0111702	0.00285505	0.0135212
30	4.76711	0.0111702	0.00271581	0.0135212
31	4.78735	0.00921148	0.00212547	0.0135212
32	4.8076	0.00921148	0.00212547	0.0135212
33	4.82784	0.00921148	0.00212547	0.0135212
34	4.84808	0.00337605	0.0012105	0.0135212
35	4.86832	0.00337605	0.0012105	0.0135212
36	4.88857	0.00337605	0.0012105	0.0135212
37	4.90881	0.00337605	0.0012105	0.0135212
38	4.92905	0.00337605	0.0012105	0.0120955
39	4.94929	0.00337605	0.0012105	0.0111509
40	4.96954	0.00337605	0.0012105	0.0104576
41	4.98978	0.00337605	0.0012105	0.0104576
42	5.01002	0.00337605	0.0012105	0.0104576
43	5.03027	0.00337605	0.0012105	0.0104576
44	5.05051	0.00337605	0.0012105	0.0104576
45	5.07075	0.00337605	0.0012105	0.0104576
46	5.09099	0.00337605	0.0012105	0.0104576
47	5.11124	0.00337605	0.0012105	0.0104576
48	5.13148	0.00337605	0.0012105	0.00997942
49	5.15172	0.00337605	0.0012105	0.00967802
50	5.17196	0.00337605	0.0012105	0.00937936
51	5.19221	0.00337605	0.00120198	0.00937936
52	5.21245	0.00337605	0.00115167	0.00937936
53	5.23269	0.00337605	0.00114399	0.00937936
54	5.25293	0.00337605	0.00110246	0.00937936
55	5.27318	0.00337605	0.00110088	0.00937936
56	5.29342	0.00337605	0.00110088	0.00937936
57	5.31366	0.00337605	0.00110088	0.00937936
58	5.3339	0.00337605	0.00110088	0.00937936
59	5.35415	0.00337605	0.00110088	0.00937936
60	5.37439	0.00337605	0.00110088	0.00937936
61	5.39463	0.00337605	0.00110088	0.00937936
62	5.41488	0.00337605	0.0010456	0.00937936
63	5.43512	0.00337605	0.00100069	0.00937936
64	5.45536	0.00337605	0.000895846	0.00937936
65	5.4756	0.00337605	0.000852356	0.00937936
66	5.49585	0.00337605	0.000721983	0.00937936
67	5.51609	0.00337605	0.000721983	0.00937936
68	5.53633	0.00337605	0.000721983	0.00937936
69	5.55657	0.00337605	0.000721983	0.00937936
70	5.57682	0.00337605	0.000721983	0.00937936
71	5.59706	0.000355958	1.10226e-10	0.00937936
72	5.6173	0.000355958	1.10226e-10	0.00937936
73	5.63754	0	0	NA
74	5.65779	0	0	NA
75	5.67803	0	0	NA
76	5.69827	0	0	NA
77	5.71852	0	0	NA
78	5.73876	0	0	NA
79	5.759	0	0	NA
80	5.77924	0	0	NA
81	5.79949	0	0	NA
82	5.81973	0	0	NA
83	5.83997	0	0	NA
84	5.86021	0	0	NA
85	5.88046	0	0	NA
86	5.9007	0	0	NA
87	5.92094	0	0	NA
88	5.94118	0	0	NA
89	5.96143	0	0	NA
90	5.98167	0	0	NA
91	6.00191	0	0	NA
92	6.02216	0	0	NA
93	6.0424	0	0	NA
94	6.06264	0	0	NA
95	6.08288	0	0	NA
96	6.10313	0	0	NA
97	6.12337	0	0	NA
98	6.14361	0	0	NA
99	6.16385	0	0	NA
100	6.1841	0	0	NA
101	6.20434	0	0	NA

## Sheet: Fig4d
	marker_level	controlled_risk	ci_lower	ci_upper
1	0.69897	0.0194247	0.0157057	0.0240849
2	0.744361	0.0194247	0.0157057	0.0240687
3	0.789752	0.0194247	0.0157057	0.0240524
4	0.835143	0.0194247	0.0157057	0.024036
5	0.880534	0.0194247	0.0157057	0.0240195
6	0.925925	0.0194247	0.0157057	0.0240029
7	0.971316	0.0194247	0.0155829	0.0240029
8	1.01671	0.0194247	0.0143345	0.0240029
9	1.0621	0.0194247	0.0143345	0.0240029
10	1.10749	0.0194247	0.0143345	0.0240029
11	1.15288	0.0194247	0.0143345	0.0240029
12	1.19827	0.0194247	0.0143345	0.0240029
13	1.24366	0.0194247	0.0143345	0.0240029
14	1.28905	0.0194247	0.0143345	0.0240029
15	1.33444	0.0194247	0.0143345	0.0240029
16	1.37983	0.0194247	0.0140275	0.0240029
17	1.42523	0.0194247	0.0132699	0.0240029
18	1.47062	0.0194247	0.0125002	0.0240029
19	1.51601	0.0194247	0.0118932	0.0240029
20	1.5614	0.0194247	0.0114801	0.0240029
21	1.60679	0.0173171	0.0069676	0.0240029
22	1.65218	0.0173171	0.0069676	0.0240029
23	1.69757	0.0173171	0.0069676	0.0240029
24	1.74296	0.0173171	0.0069676	0.0240029
25	1.78835	0.0173171	0.0069676	0.0240029
26	1.83374	0.0110263	0.0069676	0.0240029
27	1.87913	0.0110263	0.0069676	0.0240029
28	1.92453	0.0110263	0.0069676	0.0240029
29	1.96992	0.0110263	0.0069676	0.0240029
30	2.01531	0.0110263	0.0069676	0.0240029
31	2.0607	0.0110263	0.0069676	0.0240029
32	2.10609	0.0110263	0.0069676	0.0240029
33	2.15148	0.0110263	0.0069676	0.0240029
34	2.19687	0.0110263	0.0069676	0.0240029
35	2.24226	0.0110263	0.0069676	0.0240029
36	2.28765	0.0110263	0.0069676	0.0240029
37	2.33304	0.0110263	0.0069676	0.0240029
38	2.37844	0.0110263	0.0069676	0.0240029
39	2.42383	0.0110263	0.0069676	0.0240029
40	2.46922	0.0110263	0.0069676	0.0240029
41	2.51461	0.0110263	0.0069676	0.0177383
42	2.56	0.0110263	0.0069676	0.0174079
43	2.60539	0.00298229	0.00119395	0.0150357
44	2.65078	0.00298229	0.00119395	0.0140887
45	2.69617	0.00298229	0.00119395	0.013248
46	2.74156	0.00298229	0.00119395	0.0125183
47	2.78695	0.00298229	0.00119395	0.0119052
48	2.83234	0.00298229	0.00119395	0.0103537
49	2.87774	0.00298229	0.00119395	0.00996624
50	2.92313	0.00298229	0.00119395	0.00960253
51	2.96852	0.00298229	0.00119395	0.00926233
52	3.01391	0.00298229	0.00119395	0.00894553
53	3.0593	0.00298229	0.00119395	0.00865211
54	3.10469	0.00298229	0.00119395	0.00838213
55	3.15008	0.00298229	0.00119395	0.00838213
56	3.19547	0.00298229	0.00119395	0.00838213
57	3.24086	0.00298229	0.00119395	0.00838213
58	3.28625	0.00298229	0.00119395	0.00838213
59	3.33165	0.00298229	0.00119395	0.00838213
60	3.37704	0.00298229	0.00119395	0.00838213
61	3.42243	0.00298229	0.00119395	0.00758958
62	3.46782	0.00298229	0.00119395	0.00750803
63	3.51321	0.00298229	0.00119395	0.00745478
64	3.5586	0.00298229	0.00119395	0.00742934
65	3.60399	0.00298229	0.0011937	0.00742934
66	3.64938	0.00298229	0.00118926	0.00742934
67	3.69477	0.00298229	0.00118095	0.00742934
68	3.74016	0.00298229	0.000635134	0.00742934
69	3.78555	0.00298229	0.000635134	0.00742934
70	3.83095	0.00298229	0.000635134	0.00742934
71	3.87634	0.00298229	0.000635134	0.00742934
72	3.92173	0.00298229	0.000635134	0.00742934
73	3.96712	0.00298229	0.000635134	0.00742934
74	4.01251	0.00298229	0.000635134	0.00742934
75	4.0579	0.00298229	0.000635134	0.00742934
76	4.10329	0.00298229	0.000613285	0.00742934
77	4.14868	0.00298229	0.000591575	0.00742934
78	4.19407	0.00298229	0.00057016	0.00742934
79	4.23946	0.00298229	0.000549162	0.00742934
80	4.28486	0.00298229	0.000528671	0.00742934
81	4.33025	0.00298229	9.84927e-05	0.00742934
82	4.37564	0.00298229	9.13817e-05	0.00742934
83	4.42103	0.00298229	8.47549e-05	0.00742934
84	4.46642	0.00298229	7.85941e-05	0.00742934
85	4.51181	0.00298229	7.28783e-05	0.00742934
86	4.5572	0.00298229	6.75844e-05	0.00742934
87	4.60259	0.00298229	5.68999e-05	0.00742934
88	4.64798	0.00298229	9.55427e-18	0.00742934
89	4.69337	0.00298229	9.55427e-18	0.00742934
90	4.73876	0.00298229	9.55427e-18	0.00742934
91	4.78416	0.00298229	9.55427e-18	0.00742934
92	4.82955	0.00037331	5.92744e-114	0.00742934
93	4.87494	0.00037331	5.92744e-114	0.00742934
94	4.92033	0	0	NA
95	4.96572	0	0	NA
96	5.01111	0	0	NA
97	5.0565	0	0	NA
98	5.10189	0	0	NA
99	5.14728	0	0	NA
100	5.19267	0	0	NA
101	5.23807	0	0	NA

## Sheet: Fig4e
	marker_level	controlled_risk	ci_lower	ci_upper
1	4.18007	0.121167	0.0902969	0.162749
2	4.20032	0.121167	0.0902969	0.162749
3	4.22056	0.121167	0.0902969	0.162749
4	4.2408	0.121167	0.0902969	0.162749
5	4.26104	0.121167	0.0902969	0.162749
6	4.28129	0.121167	0.0902969	0.162749
7	4.30153	0.121167	0.0902969	0.162749
8	4.32177	0.118021	0.0902969	0.162749
9	4.34201	0.118021	0.0902969	0.162749
10	4.36226	0.118021	0.0902969	0.162749
11	4.3825	0.118021	0.0902969	0.162749
12	4.40274	0.118021	0.0902969	0.162749
13	4.42299	0.118021	0.0902969	0.162749
14	4.44323	0.118021	0.0902969	0.162749
15	4.46347	0.118021	0.0902969	0.15469
16	4.48371	0.118021	0.0902969	0.15469
17	4.50396	0.118021	0.0902969	0.15469
18	4.5242	0.118021	0.0902969	0.15469
19	4.54444	0.118021	0.0902969	0.15469
20	4.56468	0.118021	0.0902969	0.15469
21	4.58493	0.118021	0.0902969	0.152827
22	4.60517	0.118021	0.0898844	0.152827
23	4.62541	0.118021	0.0894348	0.152827
24	4.64565	0.118021	0.0889524	0.152827
25	4.6659	0.118021	0.0884416	0.152827
26	4.68614	0.118021	0.0879064	0.152827
27	4.70638	0.118021	0.0873507	0.152827
28	4.72663	0.118021	0.0736255	0.152827
29	4.74687	0.118021	0.0736255	0.152827
30	4.76711	0.118021	0.0736255	0.152827
31	4.78735	0.118021	0.0736255	0.152827
32	4.8076	0.118021	0.0736255	0.152827
33	4.82784	0.118021	0.0736255	0.152827
34	4.84808	0.118021	0.0736255	0.152827
35	4.86832	0.101514	0.0736255	0.138389
36	4.88857	0.101514	0.073185	0.138389
37	4.90881	0.101514	0.07277	0.138389
38	4.92905	0.101514	0.0723838	0.138389
39	4.94929	0.101514	0.0720292	0.138389
40	4.96954	0.101514	0.0717091	0.138389
41	4.98978	0.101514	0.0669617	0.138389
42	5.01002	0.101514	0.0669617	0.138389
43	5.03027	0.101514	0.0669617	0.138389
44	5.05051	0.101514	0.0669617	0.138389
45	5.07075	0.101514	0.0669617	0.138389
46	5.09099	0.101514	0.0669617	0.138389
47	5.11124	0.101514	0.0669617	0.138389
48	5.13148	0.101514	0.0669617	0.138389
49	5.15172	0.101514	0.0669617	0.138389
50	5.17196	0.101514	0.0669617	0.138389
51	5.19221	0.101514	0.0669617	0.138389
52	5.21245	0.101514	0.0669617	0.138389
53	5.23269	0.101514	0.0669617	0.138389
54	5.25293	0.101514	0.0669617	0.138389
55	5.27318	0.101514	0.0669617	0.138389
56	5.29342	0.101514	0.0669617	0.138389
57	5.31366	0.101514	0.0669617	0.138389
58	5.3339	0.101514	0.0669617	0.138389
59	5.35415	0.101514	0.0669617	0.138389
60	5.37439	0.101514	0.0669617	0.138389
61	5.39463	0.101514	0.0669617	0.138389
62	5.41488	0.101514	0.0669617	0.138389
63	5.43512	0.063561	0.0382982	0.119399
64	5.45536	0.063561	0.0382982	0.119082
65	5.4756	0.063561	0.0382982	0.118819
66	5.49585	0.063561	0.0382982	0.118615
67	5.51609	0.063561	0.0382982	0.118473
68	5.53633	0.063561	0.0382982	0.104414
69	5.55657	0.063561	0.0382982	0.104341
70	5.57682	0.063561	0.0382982	0.10425
71	5.59706	0.063561	0.0382982	0.10414
72	5.6173	0.063561	0.0382982	0.104011
73	5.63754	0.063561	0.0382982	0.103862
74	5.65779	0.063561	0.0382982	0.103691
75	5.67803	0.063561	0.0253722	0.103691
76	5.69827	0.063561	0.0253722	0.103691
77	5.71852	0.063561	0.0253722	0.103691
78	5.73876	0.063561	0.0253722	0.103691
79	5.759	0.063561	0.0253722	0.103691
80	5.77924	0.063561	0.0253722	0.103691
81	5.79949	0.063561	0.0253722	0.103691
82	5.81973	0.063561	0.0253722	0.103691
83	5.83997	0.063561	0.0253722	0.103691
84	5.86021	0.063561	0.0253722	0.103691
85	5.88046	0.063561	0.0253722	0.103691
86	5.9007	0.063561	0.0253722	0.103691
87	5.92094	0.063561	0.0253722	0.103691
88	5.94118	0.063561	0.000229886	0.103691
89	5.96143	0.063561	0.000229886	0.103691
90	5.98167	0.063561	0.000229886	0.103691
91	6.00191	0.0544976	0.000229886	0.103691
92	6.02216	0.0544976	0.000229886	0.103691
93	6.0424	0.0544976	0.000229886	0.103691
94	6.06264	0.0544976	0.000229886	0.103691
95	6.08288	0.0544976	0.000229886	0.103691
96	6.10313	0.0544976	0.000229886	0.103691
97	6.12337	0.0544976	0.000229886	0.103691
98	6.14361	0.0544976	0.000229886	0.103691
99	6.16385	0.0544976	0.000229886	0.103691
100	6.1841	0.0544976	0.000229886	0.103691
101	6.20434	0.0544976	0.000229886	0.103691

## Sheet: Fig4f
	marker_level	controlled_risk	ci_lower	ci_upper
1	0.69897	0.141566	0.121727	0.175945
2	0.744361	0.141566	0.121727	0.175942
3	0.789752	0.141566	0.121727	0.175939
4	0.835143	0.141566	0.121727	0.175936
5	0.880534	0.141566	0.121727	0.175933
6	0.925925	0.141566	0.121727	0.17593
7	0.971316	0.141566	0.121727	0.17548
8	1.01671	0.141566	0.121727	0.17548
9	1.0621	0.141566	0.121727	0.17548
10	1.10749	0.141566	0.121727	0.17548
11	1.15288	0.141566	0.121727	0.17548
12	1.19827	0.141566	0.121727	0.17548
13	1.24366	0.141566	0.121727	0.17548
14	1.28905	0.141566	0.121727	0.17548
15	1.33444	0.141566	0.121727	0.169635
16	1.37983	0.141566	0.121727	0.169486
17	1.42523	0.141566	0.121727	0.169372
18	1.47062	0.141566	0.121727	0.169292
19	1.51601	0.141566	0.121727	0.169247
20	1.5614	0.141566	0.121727	0.169238
21	1.60679	0.141566	0.121727	0.169238
22	1.65218	0.141566	0.121727	0.169238
23	1.69757	0.141566	0.121727	0.169238
24	1.74296	0.141566	0.121727	0.169238
25	1.78835	0.141566	0.121727	0.169238
26	1.83374	0.141566	0.121727	0.169238
27	1.87913	0.141566	0.121727	0.169238
28	1.92453	0.141566	0.121727	0.169238
29	1.96992	0.141566	0.121727	0.169238
30	2.01531	0.141566	0.121727	0.169238
31	2.0607	0.141566	0.121727	0.169238
32	2.10609	0.141566	0.121727	0.169238
33	2.15148	0.141566	0.121727	0.169238
34	2.19687	0.141566	0.121727	0.169238
35	2.24226	0.141566	0.121727	0.169238
36	2.28765	0.141566	0.121727	0.169238
37	2.33304	0.141566	0.121727	0.169238
38	2.37844	0.141566	0.121727	0.169238
39	2.42383	0.141566	0.121727	0.169238
40	2.46922	0.141566	0.121727	0.169238
41	2.51461	0.141566	0.121727	0.164036
42	2.56	0.141566	0.121458	0.164036
43	2.60539	0.141566	0.121184	0.164036
44	2.65078	0.141566	0.120906	0.164036
45	2.69617	0.141566	0.120625	0.164036
46	2.74156	0.141566	0.12034	0.164036
47	2.78695	0.141566	0.120051	0.164036
48	2.83234	0.141566	0.118964	0.164036
49	2.87774	0.141566	0.11866	0.164036
50	2.92313	0.141566	0.118355	0.164036
51	2.96852	0.141566	0.118047	0.164036
52	3.01391	0.141566	0.117738	0.164036
53	3.0593	0.141566	0.117427	0.164036
54	3.10469	0.141566	0.117114	0.164036
55	3.15008	0.141566	0.115796	0.164036
56	3.19547	0.141566	0.115796	0.164036
57	3.24086	0.141566	0.115796	0.164036
58	3.28625	0.141566	0.115796	0.164036
59	3.33165	0.141566	0.115796	0.164036
60	3.37704	0.141566	0.115796	0.164036
61	3.42243	0.141566	0.115796	0.164036
62	3.46782	0.141566	0.115489	0.164036
63	3.51321	0.141566	0.115181	0.164036
64	3.5586	0.141566	0.114873	0.164036
65	3.60399	0.141566	0.114565	0.164036
66	3.64938	0.141566	0.114258	0.164036
67	3.69477	0.141566	0.11395	0.164036
68	3.74016	0.141566	0.0996882	0.164036
69	3.78555	0.141566	0.0996882	0.164036
70	3.83095	0.141566	0.0996882	0.164036
71	3.87634	0.141566	0.0996882	0.164036
72	3.92173	0.141566	0.0996882	0.164036
73	3.96712	0.141566	0.0996882	0.164036
74	4.01251	0.141566	0.0996882	0.164036
75	4.0579	0.141566	0.0996882	0.164036
76	4.10329	0.141566	0.0992903	0.164036
77	4.14868	0.141566	0.0988948	0.164036
78	4.19407	0.141566	0.0985018	0.164036
79	4.23946	0.141566	0.0981116	0.164036
80	4.28486	0.141566	0.0977243	0.164036
81	4.33025	0.141566	0.0612045	0.164036
82	4.37564	0.141566	0.0606606	0.164036
83	4.42103	0.141566	0.0601231	0.164036
84	4.46642	0.141566	0.059592	0.164036
85	4.51181	0.141566	0.0590669	0.164036
86	4.5572	0.141566	0.0585477	0.164036
87	4.60259	0.141566	0.0580343	0.164036
88	4.64798	0.141566	7.58363e-06	0.164036
89	4.69337	0.141566	7.58363e-06	0.164036
90	4.73876	0.141566	7.58363e-06	0.164036
91	4.78416	0.141566	7.58363e-06	0.164036
92	4.82955	0.141566	7.58363e-06	0.164036
93	4.87494	0.141566	7.58363e-06	0.164036
94	4.92033	0.119779	7.58363e-06	0.164036
95	4.96572	0.119779	7.58363e-06	0.164036
96	5.01111	0.119779	5.1733e-06	0.164036
97	5.0565	0.119779	5.14221e-06	0.164036
98	5.10189	0.119779	5.11144e-06	0.164036
99	5.14728	0.119779	5.08096e-06	0.164036
100	5.19267	0.119779	5.05076e-06	0.164036
101	5.23807	0.119779	5.02079e-06	0.164036

## Sheet: Fig 6a
	COVAIL_NN_3month					COVE_NN_3month							3008_NN_3month
	marker_level	controlled_risk	ci_lower	ci_upper		x	y	curve	ci_lo	ci_up	overall		marker_level	controlled_risk	ci_lower	ci_upper
1	1.41861	0.304522	0.203694	0.430896		999	0.148395	Overall	0.105866	0.204109	Overall L	1	0.69897	0.00542599	0.00503942	0.00584204
2	1.45208	0.304522	0.203694	0.430896		999	0.148395	Overall	0.105866	0.204109	Overall R	2	0.750908	0.00542599	0.00503776	0.00584204
3	1.48555	0.304522	0.203694	0.430896		1.44716	NA	Risk, nonparametric	NA	NA		3	0.802846	0.00542599	0.00503613	0.00584204
4	1.51902	0.304522	0.203694	0.430896		1.47007	NA	Risk, nonparametric	NA	NA		4	0.854785	0.00542599	0.00503452	0.00584204
5	1.55249	0.304522	0.203694	0.430896		1.49299	NA	Risk, nonparametric	NA	NA		5	0.906723	0.00542599	0.00503294	0.00584204
6	1.58596	0.304522	0.203694	0.430896		1.5159	NA	Risk, nonparametric	NA	NA		6	0.958661	0.00542599	0.00503139	0.00584204
7	1.61943	0.304522	0.203694	0.428407		1.53882	NA	Risk, nonparametric	NA	NA		7	1.0106	0.00542599	0.00502213	0.00584204
8	1.6529	0.304522	0.197521	0.428407		1.56174	NA	Risk, nonparametric	NA	NA		8	1.06254	0.00542599	0.00400172	0.00584204
9	1.68637	0.304522	0.197521	0.428407		1.58465	NA	Risk, nonparametric	NA	NA		9	1.11448	0.00542599	0.00400172	0.00584204
10	1.71984	0.304522	0.197521	0.428407		1.60757	NA	Risk, nonparametric	NA	NA		10	1.16641	0.00542599	0.00400172	0.00584204
11	1.75331	0.304522	0.197521	0.428407		1.63048	NA	Risk, nonparametric	NA	NA		11	1.21835	0.00542599	0.00400172	0.00584204
12	1.78678	0.304522	0.197521	0.428407		1.6534	NA	Risk, nonparametric	NA	NA		12	1.27029	0.00542599	0.00400172	0.00584204
13	1.82025	0.304522	0.197521	0.428407		1.67631	NA	Risk, nonparametric	NA	NA		13	1.32223	0.00542599	0.00400172	0.00584204
14	1.85372	0.304522	0.197521	0.428407		1.69923	NA	Risk, nonparametric	NA	NA		14	1.37417	0.00542599	0.00400172	0.00584204
15	1.88719	0.304522	0.197521	0.428407		1.72214	NA	Risk, nonparametric	NA	NA		15	1.4261	0.00542599	0.00400172	0.00584204
16	1.92066	0.304522	0.197521	0.428407		1.74506	NA	Risk, nonparametric	NA	NA		16	1.47804	0.00542599	0.00400172	0.00584204
17	1.95413	0.304522	0.197521	0.428407		1.76797	NA	Risk, nonparametric	NA	NA		17	1.52998	0.00542599	0.00400172	0.00584204
18	1.9876	0.304522	0.197521	0.428407		1.79089	NA	Risk, nonparametric	NA	NA		18	1.58192	0.00542599	0.00400172	0.00584204
19	2.02107	0.304522	0.197521	0.428407		1.8138	NA	Risk, nonparametric	NA	NA		19	1.63386	0.00542599	0.00400172	0.00584204
20	2.05454	0.304522	0.197521	0.428407		1.83672	NA	Risk, nonparametric	NA	NA		20	1.6858	0.00542599	0.00400172	0.00584204
21	2.08801	0.304522	0.197521	0.428407		1.85964	NA	Risk, nonparametric	NA	NA		21	1.73773	0.00542599	0.00400172	0.00584204
22	2.12148	0.304522	0.197521	0.428407		1.88255	NA	Risk, nonparametric	NA	NA		22	1.78967	0.00542599	0.00400172	0.00584204
23	2.15495	0.304522	0.197521	0.428407		1.90547	NA	Risk, nonparametric	NA	NA		23	1.84161	0.00542599	0.00400172	0.00584204
24	2.18842	0.304522	0.197521	0.428407		1.92838	NA	Risk, nonparametric	NA	NA		24	1.89355	0.00542599	0.00400172	0.00584204
25	2.22189	0.304522	0.197521	0.428407		1.9513	NA	Risk, nonparametric	NA	NA		25	1.94549	0.00542599	0.00400172	0.00584204
26	2.25536	0.304522	0.197521	0.428407		1.97421	0.663956	Risk, nonparametric	0.372108	0.919234		26	1.99743	0.00542599	0.00400172	0.00584204
27	2.28883	0.304522	0.197521	0.428407		1.99713	0.663956	Risk, nonparametric	0.372108	0.919234		27	2.04936	0.00542599	0.00400172	0.00584204
28	2.3223	0.304522	0.197521	0.428407		2.02004	0.663956	Risk, nonparametric	0.372108	0.919234		28	2.1013	0.00542599	0.00400172	0.00584204
29	2.35577	0.304522	0.197521	0.428407		2.04296	0.663956	Risk, nonparametric	0.372108	0.919234		29	2.15324	0.00542599	0.00400172	0.00584204
30	2.38924	0.304522	0.197521	0.428407		2.06587	0.663956	Risk, nonparametric	0.372108	0.869612		30	2.20518	0.00542599	0.00400172	0.00584204
31	2.42271	0.304522	0.197521	0.428407		2.08879	0.663956	Risk, nonparametric	0.372108	0.868474		31	2.25712	0.00542599	0.00400172	0.00584204
32	2.45618	0.304522	0.197521	0.428407		2.11171	0.257775	Risk, nonparametric	0.153533	0.581998		32	2.30905	0.00542599	0.00400172	0.00584204
33	2.48965	0.304522	0.197521	0.428407		2.13462	0.257775	Risk, nonparametric	0.153533	0.577692		33	2.36099	0.00542599	0.00400172	0.00584204
34	2.52312	0.304522	0.197521	0.428407		2.15754	0.257775	Risk, nonparametric	0.153533	0.572824		34	2.41293	0.00542599	0.00400172	0.00584204
35	2.55659	0.304522	0.197521	0.428407		2.18045	0.257775	Risk, nonparametric	0.153533	0.567538		35	2.46487	0.00542599	0.00400172	0.00584204
36	2.59006	0.304522	0.197521	0.428407		2.20337	0.257775	Risk, nonparametric	0.153533	0.561995		36	2.51681	0.00542599	0.00374803	0.00584204
37	2.62353	0.304522	0.197521	0.428407		2.22628	0.257775	Risk, nonparametric	0.153533	0.561995		37	2.56875	0.00542599	0.00354878	0.00584204
38	2.657	0.304522	0.197521	0.428407		2.2492	0.257775	Risk, nonparametric	0.153533	0.561995		38	2.62068	0.00542599	0.00336202	0.00584204
39	2.69047	0.304522	0.197521	0.428407		2.27211	0.257775	Risk, nonparametric	0.153533	0.561995		39	2.67262	0.00518122	0.00299086	0.00584204
40	2.72394	0.304522	0.197521	0.428407		2.29503	0.257775	Risk, nonparametric	0.153533	0.561995		40	2.72456	0.00518122	0.002933	0.00584204
41	2.75741	0.304522	0.197521	0.428407		2.31794	0.257775	Risk, nonparametric	0.153533	0.561995		41	2.7765	0.00518122	0.002933	0.00584204
42	2.79088	0.304522	0.195783	0.428407		2.34086	0.255695	Risk, nonparametric	0.153533	0.561995		42	2.82844	0.00472905	0.00238778	0.00584204
43	2.82435	0.304522	0.19403	0.428407		2.36378	0.255695	Risk, nonparametric	0.153533	0.489683		43	2.88037	0.00472905	0.00235748	0.00584204
44	2.85782	0.304522	0.192139	0.428407		2.38669	0.255695	Risk, nonparametric	0.153533	0.472791		44	2.93231	0.00472905	0.00228092	0.00584204
45	2.89129	0.304522	0.190132	0.428407		2.40961	0.255695	Risk, nonparametric	0.153533	0.456263		45	2.98425	0.00472905	0.00224032	0.00584204
46	2.92476	0.304522	0.188053	0.428407		2.43252	0.255695	Risk, nonparametric	0.153533	0.441702		46	3.03619	0.00472905	0.00223881	0.00584204
47	2.95823	0.304522	0.185936	0.428407		2.45544	0.255695	Risk, nonparametric	0.153533	0.431456		47	3.08813	0.00292373	0.00146798	0.00584204
48	2.9917	0.133238	0.0649821	0.34131		2.47835	0.255695	Risk, nonparametric	0.153533	0.427032		48	3.14007	0.00292373	0.00146798	0.00584204
49	3.02517	0.133238	0.0649821	0.34131		2.50127	0.255695	Risk, nonparametric	0.153533	0.427032		49	3.192	0.00292373	0.00146798	0.00584204
50	3.05864	0.133238	0.0649821	0.34131		2.52418	0.255695	Risk, nonparametric	0.153533	0.393922		50	3.24394	0.00292373	0.00146798	0.0058147
51	3.09211	0.133238	0.0649821	0.34131		2.5471	0.255695	Risk, nonparametric	0.150487	0.393922		51	3.29588	0.00212083	0.00121318	0.0052617
52	3.12558	0.133238	0.0649821	0.34131		2.57001	0.168835	Risk, nonparametric	0.073822	0.340109		52	3.34782	0.00212083	0.00121318	0.00491701
53	3.15905	0.133238	0.0649821	0.34131		2.59293	0.168835	Risk, nonparametric	0.0724701	0.340109		53	3.39976	0.00212083	0.00121318	0.00456274
54	3.19252	0.133238	0.0649821	0.34131		2.61585	0.168835	Risk, nonparametric	0.0724701	0.340109		54	3.45169	0.00212083	0.00121318	0.00419942
55	3.22599	0.133238	0.0649821	0.297855		2.63876	0.168835	Risk, nonparametric	0.0724701	0.340109		55	3.50363	0.00212083	0.00121318	0.00393857
56	3.25946	0.133238	0.0649821	0.297855		2.66168	0.168835	Risk, nonparametric	0.0724701	0.340109		56	3.55557	0.00212083	0.00121318	0.00375452
57	3.29294	0.133238	0.0649821	0.297855		2.68459	0.168835	Risk, nonparametric	0.0724701	0.340109		57	3.60751	0.00212083	0.00121318	0.00370503
58	3.32641	0.133238	0.0649821	0.297855		2.70751	0.168835	Risk, nonparametric	0.0724701	0.340109		58	3.65945	0.00212083	0.001175	0.00370503
59	3.35988	0.133238	0.0649821	0.297855		2.73042	0.168835	Risk, nonparametric	0.0724701	0.340109		59	3.71139	0.00212083	0.00115948	0.00370503
60	3.39335	0.133238	0.0649821	0.297855		2.75334	0.168835	Risk, nonparametric	0.0724701	0.340109		60	3.76332	0.00212083	0.00113196	0.00370503
61	3.42682	0.133238	0.0649821	0.26084		2.77625	0.168835	Risk, nonparametric	0.0724701	0.340109		61	3.81526	0.00189645	0.000797061	0.00370503
62	3.46029	0.133238	0.0649821	0.257935		2.79917	0.168835	Risk, nonparametric	0.0724701	0.340109		62	3.8672	0.00189645	0.000797061	0.00370503
63	3.49376	0.133238	0.0649821	0.253732		2.82208	0.112758	Risk, nonparametric	0.0686021	0.245902		63	3.91914	0.00189645	0.000778976	0.00370503
64	3.52723	0.0714633	0.0375711	0.226919		2.845	0.112758	Risk, nonparametric	0.0686021	0.235375		64	3.97108	0.00189645	0.000766682	0.00370503
65	3.5607	0.0714633	0.0375711	0.21861		2.86791	0.112758	Risk, nonparametric	0.0686021	0.225304		65	4.02301	0.00189645	0.0007244	0.00370503
66	3.59417	0.0714633	0.0375711	0.209547		2.89083	0.112758	Risk, nonparametric	0.0686021	0.216508		66	4.07495	0.00087925	0.000169474	0.00370503
67	3.62764	0.0684585	0.0375711	0.199872		2.91375	0.112758	Risk, nonparametric	0.0686021	0.210142		67	4.12689	0.00087925	0.000169474	0.00370503
68	3.66111	0.0684585	0.0375711	0.199872		2.93666	0.112758	Risk, nonparametric	0.0686021	0.206988		68	4.17883	0.00087925	0.000169474	0.00370503
69	3.69458	0.0684585	0.0375711	0.189364		2.95958	0.112758	Risk, nonparametric	0.0686021	0.204375		69	4.23077	0.00087925	0.000169474	0.00370503
70	3.72805	0.0684585	0.0375711	0.16245		2.98249	0.112758	Risk, nonparametric	0.0686021	0.193109		70	4.28271	0.00087925	0.000169474	0.00370503
71	3.76152	0.0684585	0.0375711	0.133534		3.00541	0.112758	Risk, nonparametric	0.0686021	0.190803		71	4.33464	0.00087925	0.000169474	0.00370503
72	3.79499	0.0684585	0.0375711	0.125128		3.02832	0.112758	Risk, nonparametric	0.0686021	0.18851		72	4.38658	0.00087925	0.000169474	0.00370503
73	3.82846	0.0684585	0.0375711	0.122931		3.05124	0.112758	Risk, nonparametric	0.0686021	0.18623		73	4.43852	0.000156931	6.18959e-08	0.00370503
74	3.86193	0.0684585	0.0375711	0.121532		3.07415	0.112758	Risk, nonparametric	0.0686021	0.183967		74	4.49046	0.000156931	6.18959e-08	0.00370503
75	3.8954	0.0684585	0.030229	0.121532		3.09707	0.112758	Risk, nonparametric	0.0686021	0.181724		75	4.5424	0.000156931	6.18959e-08	0.00370503
76	3.92887	0.0684585	0.0300868	0.121532		3.11998	0.112758	Risk, nonparametric	0.0686021	0.179504		76	4.59434	5.0543e-05	1.95455e-08	0.00370503
77	3.96234	0.0684585	0.0296209	0.121532		3.1429	0.112758	Risk, nonparametric	0.0610864	0.179504		77	4.64627	5.0543e-05	1.95455e-08	0.00370503
78	3.99581	0.0684585	0.0288788	0.121532		3.16582	0.112758	Risk, nonparametric	0.0610864	0.179504		78	4.69821	5.0543e-05	1.95455e-08	0.00370503
79	4.02928	0.0684585	0.0279254	0.121532		3.18873	0.112758	Risk, nonparametric	0.0610864	0.179504		79	4.75015	5.0543e-05	1.95455e-08	0.00370503
80	4.06275	0.0684585	0.027598	0.121532		3.21165	0.112758	Risk, nonparametric	0.0610864	0.179504		80	4.80209	5.0543e-05	1.95455e-08	0.00370503
81	4.09622	0.0684585	0.027598	0.121532		3.23456	0.112758	Risk, nonparametric	0.0610864	0.179504		81	4.85403	5.0543e-05	1.95455e-08	0.00370503
82	4.12969	0.0684585	0.0263848	0.121532		3.25748	0.112758	Risk, nonparametric	0.0610864	0.179504		82	4.90596	5.0543e-05	1.95455e-08	0.00370503
83	4.16316	0.0684585	0.0251655	0.121532		3.28039	0.112758	Risk, nonparametric	0.0610864	0.179504		83	4.9579	5.0543e-05	1.95455e-08	0.00370503
84	4.19663	0.0684585	0.023964	0.121532		3.30331	0.112758	Risk, nonparametric	0.0610864	0.179504		84	5.00984	5.0543e-05	1.95455e-08	0.00370503
85	4.2301	0.0684585	0.0227962	0.121532		3.32622	0.112758	Risk, nonparametric	0.0610864	0.179504		85	5.06178	5.0543e-05	1.95455e-08	0.00370503
86	4.26357	0.0684585	0.0175214	0.121532		3.34914	0.112758	Risk, nonparametric	0.0610864	0.179504		86	5.11372	5.0543e-05	1.95455e-08	0.00370503
87	4.29704	0.0684585	0.0137409	0.121532		3.37205	0.112758	Risk, nonparametric	0.0610864	0.179504		87	5.16566	5.0543e-05	1.95455e-08	0.00370503
88	4.33051	0.0684585	0.00870528	0.121532		3.39497	0.112758	Risk, nonparametric	0.0610864	0.179504		88	5.21759	2.3626e-05	2.3759e-09	0.00370503
89	4.36398	0.0684585	0.00870528	0.121532		3.41789	0.112758	Risk, nonparametric	0.0610864	0.179504		89	5.26953	2.3626e-05	2.3759e-09	0.00370503
90	4.39745	0.0684585	0.00870528	0.121532		3.4408	0.112758	Risk, nonparametric	0.00155175	0.179504		90	5.32147	2.3626e-05	2.3759e-09	0.00370503
91	4.43092	0.020541	2.53831e-05	0.121532		3.46372	0.112758	Risk, nonparametric	0.00155175	0.179504		91	5.37341	2.3626e-05	2.3759e-09	0.00370503
92	4.46439	0.0128031	3.78974e-07	0.121532		3.48663	0.112758	Risk, nonparametric	0.00155175	0.179504		92	5.42535	2.3626e-05	2.3759e-09	0.00370503
93	4.49786	0.0128031	3.78974e-07	0.121532		3.50955	NA	Risk, nonparametric	NA	NA		93	5.47728	2.3626e-05	2.3759e-09	0.00370503
94	4.53133	0.0128031	3.78974e-07	0.121532		3.53246	NA	Risk, nonparametric	NA	NA		94	5.52922	2.3626e-05	2.3759e-09	0.00370503
95	4.5648	0	0	NA		3.55538	NA	Risk, nonparametric	NA	NA		95	5.58116	2.3626e-05	2.3759e-09	0.00370503
96	4.59827	0	0	NA		3.57829	NA	Risk, nonparametric	NA	NA		96	5.6331	2.3626e-05	9.2581e-10	0.00370503
97	4.63174	0	0	NA		3.60121	NA	Risk, nonparametric	NA	NA		97	5.68504	2.3626e-05	4.26087e-10	0.00370503
98	4.66521	0	0	NA		3.62412	NA	Risk, nonparametric	NA	NA		98	5.73698	2.3626e-05	2.16299e-10	0.00370503
99	4.69868	0	0	NA		3.64704	NA	Risk, nonparametric	NA	NA		99	5.78891	2.3626e-05	1.18192e-10	0.00370503
100	4.73215	0	0	NA		3.66996	NA	Risk, nonparametric	NA	NA		100	5.84085	2.3626e-05	6.83967e-11	0.00370503
101	4.76562	0	0	NA		3.69287	NA	Risk, nonparametric	NA	NA		101	5.89279	2.3626e-05	4.11904e-11	0.00370503
						3.71579	NA	Risk, nonparametric	NA	NA
						3.7387	NA	Risk, nonparametric	NA	NA
						1.44716	NA	Risk, Cox model	NA	NA
						1.47007	NA	Risk, Cox model	NA	NA
						1.49299	NA	Risk, Cox model	NA	NA
						1.5159	NA	Risk, Cox model	NA	NA
						1.53882	NA	Risk, Cox model	NA	NA
						1.56174	NA	Risk, Cox model	NA	NA
						1.58465	NA	Risk, Cox model	NA	NA
						1.60757	NA	Risk, Cox model	NA	NA
						1.63048	NA	Risk, Cox model	NA	NA
						1.6534	NA	Risk, Cox model	NA	NA
						1.67631	NA	Risk, Cox model	NA	NA
						1.69923	NA	Risk, Cox model	NA	NA
						1.72214	NA	Risk, Cox model	NA	NA
						1.74506	NA	Risk, Cox model	NA	NA
						1.76797	NA	Risk, Cox model	NA	NA
						1.79089	NA	Risk, Cox model	NA	NA
						1.8138	NA	Risk, Cox model	NA	NA
						1.83672	NA	Risk, Cox model	NA	NA
						1.85964	NA	Risk, Cox model	NA	NA
						1.88255	0.412607	Risk, Cox model	0.200777	0.662632
						1.90547	0.405164	Risk, Cox model	0.200968	0.648457
						1.92838	0.397782	Risk, Cox model	0.201091	0.634148
						1.9513	0.390464	Risk, Cox model	0.201146	0.619733
						1.97421	0.383211	Risk, Cox model	0.201132	0.605241
						1.99713	0.376025	Risk, Cox model	0.201047	0.590699
						2.02004	0.368908	Risk, Cox model	0.200889	0.576138
						2.04296	0.361861	Risk, Cox model	0.200656	0.561589
						2.06587	0.354887	Risk, Cox model	0.200345	0.547082
						2.08879	0.347985	Risk, Cox model	0.199952	0.532649
						2.11171	0.341159	Risk, Cox model	0.199473	0.518323
						2.13462	0.334409	Risk, Cox model	0.198904	0.504134
						2.15754	0.327736	Risk, Cox model	0.198238	0.490116
						2.18045	0.321141	Risk, Cox model	0.197469	0.476299
						2.20337	0.314627	Risk, Cox model	0.19659	0.462718
						2.22628	0.308193	Risk, Cox model	0.195592	0.449403
						2.2492	0.301841	Risk, Cox model	0.194465	0.436387
						2.27211	0.295571	Risk, Cox model	0.193199	0.423701
						2.29503	0.289385	Risk, Cox model	0.191783	0.411376
						2.31794	0.283283	Risk, Cox model	0.190203	0.399445
						2.34086	0.277266	Risk, Cox model	0.188447	0.387936
						2.36378	0.271334	Risk, Cox model	0.186501	0.376879
						2.38669	0.265488	Risk, Cox model	0.18435	0.366301
						2.40961	0.259729	Risk, Cox model	0.181981	0.356228
						2.43252	0.254056	Risk, Cox model	0.179382	0.346682
						2.45544	0.24847	Risk, Cox model	0.176544	0.337683
						2.47835	0.242971	Risk, Cox model	0.173459	0.329243
						2.50127	0.23756	Risk, Cox model	0.170126	0.321373
						2.52418	0.232236	Risk, Cox model	0.166547	0.314072
						2.5471	0.227	Risk, Cox model	0.162729	0.307337
						2.57001	0.221851	Risk, Cox model	0.158689	0.301154
						2.59293	0.21679	Risk, Cox model	0.154445	0.295505
						2.61585	0.211815	Risk, Cox model	0.150024	0.290363
						2.63876	0.206928	Risk, Cox model	0.145452	0.285698
						2.66168	0.202127	Risk, Cox model	0.140763	0.281477
						2.68459	0.197412	Risk, Cox model	0.135988	0.277664
						2.70751	0.192783	Risk, Cox model	0.131159	0.274222
						2.73042	0.188239	Risk, Cox model	0.126307	0.271117
						2.75334	0.183781	Risk, Cox model	0.12146	0.268313
						2.77625	0.179406	Risk, Cox model	0.116644	0.265779
						2.79917	0.175116	Risk, Cox model	0.111881	0.263486
						2.82208	0.170908	Risk, Cox model	0.107193	0.261407
						2.845	0.166783	Risk, Cox model	0.102594	0.259518
						2.86791	0.162739	Risk, Cox model	0.0980993	0.257798
						2.89083	0.158777	Risk, Cox model	0.0937194	0.256227
						2.91375	0.154894	Risk, Cox model	0.0894631	0.254789
						2.93666	0.151091	Risk, Cox model	0.085337	0.253469
						2.95958	0.147366	Risk, Cox model	0.0813458	0.252254
						2.98249	0.143718	Risk, Cox model	0.0774927	0.251134
						3.00541	0.140148	Risk, Cox model	0.0737795	0.250096
						3.02832	0.136652	Risk, Cox model	0.0702066	0.249134
						3.05124	0.133232	Risk, Cox model	0.0667738	0.24824
						3.07415	0.129885	Risk, Cox model	0.0634797	0.247406
						3.09707	0.126611	Risk, Cox model	0.0603225	0.246626
						3.11998	0.123409	Risk, Cox model	0.0572997	0.245896
						3.1429	0.120277	Risk, Cox model	0.0544084	0.24521
						3.16582	0.117215	Risk, Cox model	0.0516454	0.244565
						3.18873	0.114222	Risk, Cox model	0.0490071	0.243956
						3.21165	0.111296	Risk, Cox model	0.0464898	0.243381
						3.23456	0.108436	Risk, Cox model	0.0440896	0.242837
						3.25748	0.105642	Risk, Cox model	0.0418025	0.24232
						3.28039	0.102912	Risk, Cox model	0.0396244	0.241829
						3.30331	0.100246	Risk, Cox model	0.0375513	0.241362
						3.32622	0.097641	Risk, Cox model	0.0355791	0.240917
						3.34914	0.0950975	Risk, Cox model	0.0337037	0.240491
						3.37205	0.0926139	Risk, Cox model	0.0319213	0.240084
						3.39497	0.0901892	Risk, Cox model	0.0302278	0.239694
						3.41789	0.0878222	Risk, Cox model	0.0286194	0.23932
						3.4408	0.0855119	Risk, Cox model	0.0270925	0.238961
						3.46372	0.0832573	Risk, Cox model	0.0256433	0.238615
						3.48663	0.0810572	Risk, Cox model	0.0242682	0.238283
						3.50955	0.0789105	Risk, Cox model	0.022964	0.237962
						3.53246	0.0768163	Risk, Cox model	0.0217272	0.237652
						3.55538	0.0747735	Risk, Cox model	0.0205547	0.237352
						3.57829	0.072781	Risk, Cox model	0.0194433	0.237063
						3.60121	0.0708379	Risk, Cox model	0.0183902	0.236782
						3.62412	0.068943	Risk, Cox model	0.0173924	0.23651
						3.64704	0.0670954	Risk, Cox model	0.0164474	0.236247
						3.66996	0.065294	Risk, Cox model	0.0155523	0.23599
						3.69287	0.063538	Risk, Cox model	0.0147047	0.235742
						3.71579	0.0618263	Risk, Cox model	0.0139023	0.235499
						3.7387	NA	Risk, Cox model	NA	NA

[truncated: 9 more sheets: Fig 6b, Fig 6c, Fig 6d, Fig 6e, Fig 6f, Fig 6g, Fig 6h, Fig 6i, Fig 6j]
